# Supplementary material for: ih-RIDME: a pulse EPR experiment to probe the heterogeneous nuclear environment
Source: Magn Reson (Gott). 2025 Mar 10;6(1):93–112. doi: 10.5194/mr-6-93-2025 (PMC12247092; doi:10.5194/mr-6-93-2025)
Supplement: The supplement related to this article is available online at https://doi.org/10.5194/mr-6-93-2025-supplement. [file mr-6-93-2025-supplement.zip]

Archive with 3 entries (3 files):
- mr-6-93-2025-supplement-title-page.pdf
- mr-2024-19_supplement_part_1.pdf
- mr-2024-19_supplement_part_2.pdf
